# Supplementary material for: Genetic Diversity of Equid Herpesvirus 5 in Temporal Samples from Mares and Their Foals at Three Polish National Studs
Source: Int J Mol Sci. 2025 Aug 27;26(17):8298. doi: 10.3390/ijms26178298 (PMC12428152; doi:10.3390/ijms26178298)
Supplement: Supplementary file 1 [file ijms-26-08298-s001.zip]

Archive with 9 entries (9 files):
- Figure_S1.png
- Figure_S2.png
- Figure_S3.png
- Figure_S4.png
- Supplementary_figures_captions.pdf
- Table_S1.xlsx
- Table_S2.xlsx
- Table_S3.xlsx
- Table_S4.xlsx
