# Supplementary material for: Genetic Diversity of Equid Herpesvirus 5 in Temporal Samples from Mares and Their Foals at Three Polish National Studs
Source: Int J Mol Sci. 2025 Aug 27;26(17):8298. doi: 10.3390/ijms26178298 (PMC12428152; doi:10.3390/ijms26178298)
Supplement: Supplementary file 1 [file ijms-26-08298-s001.zip › Table_S1.xlsx]

## Sheet: Identity scores - Stud I
Sample ID	Month of sampling	Number of clones analysed	nt identity within clones	nt identity to F4	nt identity to F11	nt identity to F14	nt identity to M4	nt identity to M11	nt identity to M14
EHV5_I_Jan_M4	January	5	99.4 - 99.8	96.8 - 99.9	96.9 - 99.8	91.7 - 99.8	100	96.9 - 99.8	96.9 - 99.8
EHV5_I_Feb_M4	February	4	99.1 - 99.5	97.0 - 99.7	96.9 - 99.7	96.8 - 99.5	100	96.9 - 99.7	95.0 - 99.9
EHV5_I_Nov_M4	November	5	99.1 - 100	97.1 - 100	96.9 - 100	-	100	96.9 - 100	-
EHV5_I_Dec_M4	December	3	99.5 - 99.6	97.0 - 100	96.9 - 99.7	91.7 - 99.6	100	96.8 - 99.5	-
EHV5_I_Jan_M11	January	4	99.6 - 99.9	97.3 - 99.9	99.5 - 100	92.0 - 99.9	96.9 - 99.9	100	99.5 - 100
EHV5_I_Feb_M11	February	5	99.5 - 99.7	97.4 - 99.7	99.4 - 99.9	98.0 - 99.7	96.9 - 99.7	100	94.9 - 99.8
EHV5_I_Jul_M11	July	5	99.2 - 99.9	-	95.0 - 99.9	-	-	100	-
EHV5_I_Nov_M11	November	2	99.7	97.8 - 99.8	99.4 - 99.9	-	96.9 - 100	100	-
EHV5_I_Dec_M11	December	5	99.1 - 99.7	97.2 - 100	99.0 - 99.8	91.8 - 99.7	96.7 - 99.7	100	-
EHV5_I_Jan_M14	January	4	99.5 - 99.9	97.2 - 99.9	99.5 - 100	91.9 - 99.9	69.9 - 99.8	99.5 - 100	100
EHV5_I_Feb_M14	February	5	99.5 - 99.9	95.3 - 99.9	94.9 - 99.9	94.6 - 99.9	95.0 - 99.9	94.9 - 99.9	100
EHV5_I_Aug_M14	August	5	99.5 - 99.9	-	95.1 - 99.9	90.2 - 99.9	-	-	100
EHV5_I_Sep_M14	September	5	95.2 - 99.7	-	94.9 - 99.7	95.1 - 99.7	-	-	100
EHV5_I_Jan_F4	January	4	99.3 - 99.9	100	97.2 - 99.9	-	96.8 - 99.9	97.3 - 99.9	97.2 - 99.9
EHV5_I_Feb_F4	February	5	99.4 - 99.7	100	97.4 - 99.8	-	97.0 - 99.7	97.4 - 99.7	95.3 - 99.9
EHV5_I_Oct_F4	October	3	99.7 - 99.8	100	97.4 - 99.7	-	-	-	-
EHV5_I_Nov_F4	November	3	99.8	100	99.7 - 99.9	-	97.1 - 100	97.8 - 99.8	-
EHV5_I_Dec_F4	December	4	99.5 - 100	100	97.2 - 100	-	97.0 - 100	97.2 - 100	-
EHV5_I_Jan_F11	January	4	99.5 - 99.8	97.2 - 99.9	100	91.9 - 99.8	96.9 - 99.8	99.5 - 100	-
EHV5_I_Feb_F11	February	5	99.4 - 99.9	97.4 - 99.9	100	97.9 - 99.9	96.8 - 99.9	99.4 - 99.9	-
EHV5_I_Jul_F11	July	5	99.6 - 99.9	-	100	-	-	95.0 - 99.9	-
EHV5_I_Aug_F11	August	5	99.6 - 99.9	-	100	91.9 - 99.9	-	-	95.0 - 99.9
EHV5_I_Sep_F11	September	5	99.2 - 99.7	-	100	95.7 - 99.7	-	-	94.9 - 99.7
EHV5_I_Oct_F11	October	5	99.4 - 99.7	97.4 - 99.8	100	98.2 - 99.7	-	-	-
EHV5_I_Nov_F11	November	5	99.6 - 99.9	97.7 - 99.9	100	-	97.0 - 99.9	99.4 - 99.9	-
EHV5_I_Dec_F11	December	5	99.3 - 99.7	97.2 - 100	100	92.0 - 99.7	96.9 - 99.6	99.0 - 99.8	-
EHV5_I_Jan_F14	January	4	92.2 - 99.1	91.4 - 99.8	91.9 - 99.8	100	91.7 - 99.8	92.1 - 99.9	91.9 - 99.9
EHV5_I_Feb_F14	February	4	98.2 - 99.5	97.4 - 99.7	97.9 - 99.9	100	96.8 - 99.5	98.1 - 99.7	94.6 - 99.9
EHV5_I_Aug_F14	August	5	92.7 - 99.7	-	91.9 - 99.8	100	-	-	90.2 - 99.9
EHV5_I_Sep_F14	September	5	95.9 - 99.5	-	95.7 - 99.7	100	-	-	95.1 - 99.7
EHV5_I_Oct_F14	October	5	98.3 - 99.8	97.7 - 99.8	98.2 - 99.8	100	-	-	-
EHV5_I_Dec_F14	December	3	92.2 - 99.3	91.7 - 10	92.1 - 99.7	100	91.7 - 99.6	91.8 - 99.7	-
Table S1. Identity scores for EHV-5 gB from Stud I
