# Supplementary material for: Genetic Diversity of Equid Herpesvirus 5 in Temporal Samples from Mares and Their Foals at Three Polish National Studs
Source: Int J Mol Sci. 2025 Aug 27;26(17):8298. doi: 10.3390/ijms26178298 (PMC12428152; doi:10.3390/ijms26178298)
Supplement: Supplementary file 1 [file ijms-26-08298-s001.zip › Table_S2.xlsx]

## Sheet: Identity scores - Stud II
Sample ID	Month of sampling	Number of clones analysed	nt identity within clones	nt identity to F4	nt identity to F6	nt identity to M4	nt identity to M6
EHV5_II_Jul_M4	July	5	99.5 - 99.8	91.4 - 99.8	91.2 - 99.8	100	91.5 - 99.8
EHV5_II_Aug_M4	August	5	92.1 - 99.9	91.5 - 99.9	91.0 - 99.8	100	91.2 - 99.9
EHV5_II_Sep_M4	September	4	99.5 - 99.7	91.3 - 99.7	91.3 - 99.7	100	-
EHV5_II_Oct_M4	October	5	90.3 - 99.6	90.3 - 99.6	-	100	-
EHV5_II_Jull_M6	July	5	91.6 - 99.7	91.6 - 99.6	91.3 - 99.9	91.5 - 99.8	100
EHV5_II_Aug_M6	August	5	98.5 - 99.8	97.0 - 99.8	98.2 - 100	91.2 - 99.9	100
EHV5_II_Jul_F4	July	5	97.5 - 99.4	100	96.6 - 99.8	91.4 - 99.8	91.6 - 99.7
EHV5_II_Aug_F4	August	4	97.8 - 99.6	100	97.0 - 99.6	91.5 - 99.9	91.7 - 99.7
EHV5_II_Sep_F4	September	5	97.4 - 99.6	100	97.2 - 99.6	91.3 - 99.7	-
EHV5_II_Oct_F4	October	4	98.1 - 99.3	100	-	90.3 - 99.6	-
EHV5_II_Nov_F4	November	5	90.4 - 99.8	100	90.6 - 99.8	-	-
EHV5_II_Jul_F6	July	5	98.3 - 99.8	96.7 - 99.5	100	91.2 - 99.8	91.3 - 99.9
EHV5_II_Aug_F6	August	5	98.7 - 99.7	97.0 - 99.7	100	91.2 - 99.9	98.2 - 100
EHV5_II_Sep_F6	September	5	98.6 - 99.6	97.2 - 99.6	100	91.3 - 99.7	-
EHV5_II_Nov_F6	November	5	97.9 - 99.2	90.6 - 99.8	100	-	-
Table S2. Identity scores for EHV-5 gB from Stud II
