# Supplementary material for: Genetic Diversity of Equid Herpesvirus 5 in Temporal Samples from Mares and Their Foals at Three Polish National Studs
Source: Int J Mol Sci. 2025 Aug 27;26(17):8298. doi: 10.3390/ijms26178298 (PMC12428152; doi:10.3390/ijms26178298)
Supplement: Supplementary file 1 [file ijms-26-08298-s001.zip › Table_S3.xlsx]

## Sheet: Identity scores - Stud III
Sample ID	Month of sampling	Number of clones analysed	nt identity within clones	nt identity to F8	nt identity to F4	nt identity to F10	nt identity to M8	nt identity to M4	nt identity to M10
EHV5_III_Jun_M8	June	3	98.6 - 99.3	95.2 - 99.9	94.4 - 99.6	-	100	89.9 - 99.7	-
EHV5_III_Jul_M8	July	3	99.5 - 99.6	94.8 - 99.7	90.2 - 100	-	100	90.2 - 100	-
EHV5_III_Sep_M8	September	4	99.4 - 99.8	95.2 - 99.8	95.2 - 100	89.9 - 99.7	100	96.1 - 99.8	98.6 - 100
EHV5_III_Nov_M8	November	4	99.3 - 99.7	94.9 - 99.9	-	94.6 - 100	100	-	98.4 - 99.7
EHV5_III_Jan_M4	January	5	91.3 - 99.7	-	90.5 - 99.8	-	-	100	-
EHV5_III_Jun_M4	June	4	99.4 - 99.7	91.4 - 99.7	90.5 - 99.6	-	89.8 - 99.7	100	-
EHV5_III_Jul_M4	July	5	99.5 - 100	91.4 - 100	91.4 - 100	-	90.2 - 100	100	-
EHV5_III_Aug_M4	August	5	99.3 - 99.6	-	96.7 - 100	91.6 - 99.5	-	100	96.0 - 99.7
EHV5_III_Sep_M4	September	2	99.8	96.1 - 99.8	96.9 - 100	92.3 - 99.8	96.1 - 99.8	100	96.2 - 100
EHV5_III_Aug_M10	August	5	98.9 - 99.7	-	95.5 - 100	90.4 - 99.8	-	96.0 - 99.7	100
EHV5_III_Sep_M10	September	5	99.5 - 100	95.4 - 100	95.4 - 100	90.3 - 100	98.6 - 100	96.2 - 100	100
EHV5_III_Nov_M10	November	5	99.4 - 99.8	95.2 - 99.9	-	94.8 - 100	98.4 - 99.7	-	100
EHV5_III_Dec_M10	December	5	99.0 - 99.5	-	-	89.8 - 99.7	-	-	100
EHV5_III_Jun_F8	June	5	99.5 - 99.7	100	99.1 - 99.9	-	94.8 - 99.7	91.4 - 99.7	-
EHV5_III_Jul_F8	July	5	99.5 - 99.9	100	99.4 - 100	-	95.2 - 99.9	91.4 - 100	-
EHV5_III_Sep_F8	September	5	99.5 - 99.8	100	99.5 - 100	91.7 - 99.8	95.2 - 99.8	96.6 - 99.8	95.4 - 100
EHV5_III_Nov_F8	November	5	99.4 - 99.9	100	-	97.0 - 100	94.9 - 99.9	-	95.4 - 99.9
EHV5_III_Jan_F4	January	5	99.2 - 99.9	-	100	-	-	90.5 - 99.8	-
EHV5_III_Jun_F4	June	4	99.1 - 99.6	99.1 - 99.8	100	-	94.4 - 99.6	90.5 - 99.6	-
EHV5_III_Jul_F4	July	5	99.5 - 99.9	99.4 - 100	100	-	95.2 - 99.8	91.4 - 100	-
EHV5_III_Aug_F4	August	5	99.7 - 100	-	100	91.7 - 100	-	96.7 - 100	95.5 - 100
EHV5_III_Sep_F4	September	5	99.5 - 100	99.5 - 100	100	91.7 - 100	95.2 - 100	96.9 - 100	95.4 - 100
EHV5_III_Aug_F10	August	5	91.6 - 99.9	-	91.7 - 100	100	-	91.6 - 99.9	90.4 - 99.8
EHV5_III_Sep_F10	September	2	99.3	91.7 - 99.8	91.7 - 100	100	90.0 - 99.8	92.3 - 99.8	90.3 - 100
EHV5_III_Nov_F10	November	4	99.5 - 100	97.0 - 100	-	100	94.6 - 100	-	94.8 - 100
EHV5_III_Dec_F10	December	5	91.5 - 99.7	-	-	100	-	-	89.8 - 99.7
Table S3. Identity scores for EHV-5 gB from Stud III
