# Supplementary material for: Genetic Diversity of Equid Herpesvirus 5 in Temporal Samples from Mares and Their Foals at Three Polish National Studs
Source: Int J Mol Sci. 2025 Aug 27;26(17):8298. doi: 10.3390/ijms26178298 (PMC12428152; doi:10.3390/ijms26178298)
Supplement: Supplementary file 1 [file ijms-26-08298-s001.zip › Table_S4.xlsx]

## Sheet: Among_samplings
Sample group ID	Number of samplings	nt identity among samplings
EHV5_I_M4	4	99.1 - 100
EHV5_I_M11	5	94.5 - 99.8
EHV5_I_M14	4	94.9 - 100
EHV5_I_F4	5	99.1 - 100
EHV5_I_F11	8	99.1 - 100
EHV5_I_F14	6	90.7 - 99.8
EHV5_I_M4_F4 (pair 1)	4	96.4 - 100
EHV5_I_M11_F11 (pair 2)	5	94.5 - 100
EHV5_I_M14_F14 (pair 3)	4	89.9 - 100
EHV5_II_M4	4	90,1 - 100
EHV5_II_M6	2	91.5 - 99.8
EHV5_II_F4	5	90.4 - 99.8
EHV5_II_F6	4	97.2 - 99.8
EHV5_II_M4_F4 (pair 1)	4	90.1 - 100
EHV5_II_M6_F6 (pair 2)	2	91.2 - 100
EHV5_III_M8	4	98.6 - 99.9
EHV5_III_M4	5	91.0 - 100
EHV5_III_M10	4	98.6 - 100
EHV5_III_F8	4	99.3 - 100
EHV5_III_F4	5	99.0 - 100
EHV5_III_F10	4	91.3 - 100
EHV5_III_M8_F8 (pair 2)	4	94.6 - 100
EHV5_III_M4_F4 (pair 3)	5	91.1 - 100
EHV5_III_M10_F10 (pair 4)	4	89.8 - 100
Table S4. Identity scores for EHV-5 gB from samples collected from individual horses/foals at different sampling times
